# Supplementary material for: The relationship between attendance and academic performance of undergraduate medical students during surgical clerkship
Source: BMC Med Educ. 2021 Jul 22;21:396. doi: 10.1186/s12909-021-02833-2 (PMC8298040; doi:10.1186/s12909-021-02833-2)
Supplement: Supplementary file 2 — Additional file 2. “Result of Surgery Exams -R1, R2, R3, R4” Data not shown. [file 12909_2021_2833_MOESM2_ESM.xlsx]

## Sheet: December 2018
*** YEAR 6 ***
End of Rotation Examination Results: DEPARTMENT OF SURGERY
Academic Year 2018/2019 (Dec 2018)
No.	Student ID#	Clerk ship	SAQ		MCQ				OSCE		Clinical	OSCE + Clinical	Total	Decision	Total Grade
		0.25	1	0.1	0.8	0.2	1	0.25	1	0.1	0.3	0.4	1
1	20131013	22.7675	80.3333	8.03333	71	20	91	22.75	87	8.7	28.5	37.2	90.7508	Pass	Excellent
2	20131008	22.9625	80.6667	8.06667	69	18	87	21.75	90.25	9.025	28.5	37.525	90.3042	Pass	Excellent
3	20131106	22.46	85.6667	8.56667	70	16	86	21.5	85.75	8.575	28.5	37.075	89.6017	Pass	Excellent
4	20131048	22.5625	80.6667	8.06667	67	17	84	21	91.5	9.15	28.5	37.65	89.2792	Pass	Excellent
5	20131109	22.0125	85.3333	8.53333	72	18	90	22.5	88.75	8.875	27	35.875	88.9208	Pass	Excellent
6	20131041	23.335	81.3333	8.13333	63	16	79	19.75	84.25	8.425	28.5	36.925	88.1433	Pass	Excellent
7	20131018	22.715	80.3333	8.03333	66	19	85	21.25	88.25	8.825	27	35.825	87.8233	Pass	Excellent
8	20131034	23.125	66.6667	6.66667	65	17	82	20.5	83.75	8.375	28.5	36.875	87.1667	Pass	Excellent
9	20131060	23.295	70	7	64	19	83	20.75	75.75	7.575	28.5	36.075	87.12	Pass	Excellent
10	20131069	21.935	81	8.1	67	19	86	21.5	85	8.5	27	35.5	87.035	Pass	Excellent
11	20131016	22.915	65	6.5	67	17	84	21	88.25	8.825	27.6	36.425	86.84	Pass	Excellent
12	20131012	22.1475	67	6.7	64	17	81	20.25	85.25	8.525	28.5	37.025	86.1225	Pass	Excellent
13	20131207	23.01	75	7.5	60	16	76	19	80.5	8.05	28.5	36.55	86.06	Pass	Excellent
14	20131102	21.89	67.3333	6.73333	69	17	86	21.5	85.25	8.525	27	35.525	85.6483	Pass	Excellent
15	20131100	23.27	75	7.5	66	15	81	20.25	75	7.5	27	34.5	85.52	Pass	Excellent
16	20131061	23.0675	74.3333	7.43333	60	18	78	19.5	85	8.5	27	35.5	85.5008	Pass	Excellent
17	20131083	22.7975	72.6667	7.26667	57	17	74	18.5	82.75	8.275	28.5	36.775	85.3392	Pass	Excellent
18	20131105	22.425	79.3333	7.93333	63	17	80	20	77.25	7.725	27	34.725	85.0833	Pass	Excellent
19	20131020	22.74	62.3333	6.23333	57	17	74	18.5	80	8	28.5	36.5	83.9733	Pass	V. Good
20	20131080	23.2	59.3333	5.93333	62	13	75	18.75	74	7.4	28.5	35.9	83.7833	Pass	V. Good
21	20131093	21.87	81	8.1	67	15	82	20.5	77.25	7.725	25.5	33.225	83.695	Pass	V. Good
22	20131076	21.54	76.6667	7.66667	66	19	85	21.25	83.25	8.325	27	35.325	85.7817	Pass	Excellent
23	20131075	20.5425	75	7.5	67	15	82	20.5	83.75	8.375	26.4	34.775	83.3175	Pass	V. Good
24	20121149	22.4075	75.3333	7.53333	60	17	77	19.25	76.75	7.675	26.4	34.075	83.2658	Pass	V. Good
25	20131058	21.285	69.6667	6.96667	67	18	85	21.25	79	7.9	25.5	33.4	82.9017	Pass	V. Good
26	20131014	21.7525	72.3333	7.23333	59	15	74	18.5	83.75	8.375	27	35.375	82.8608	Pass	V. Good
27	20131090	21.29	84	8.4	66	13	79	19.75	91.25	9.125	24	33.125	82.565	Pass	V. Good
28	20121311	23.2575	74	7.4	56	17	73	18.25	74.5	7.45	26.1	33.55	82.4575	Pass	V. Good
29	20131006	20.47	67.6667	6.76667	63	17	80	20	80.5	8.05	27	35.05	82.2867	Pass	V. Good
30	20121170	22.675	71	7.1	57	18	75	18.75	75	7.5	26.1	33.6	82.125	Pass	V. Good
31	20131077	21.83	76	7.6	63	15	78	19.5	81	8.1	24.9	33	81.93	Pass	V. Good
32	20121113	22.35	78.6667	7.86667	60	14	74	18.5	79	7.9	25.2	33.1	81.8167	Pass	V. Good
33	20131056	22.5875	69.6667	6.96667	62	16	78	19.5	86	8.6	24	32.6	81.6542	Pass	V. Good
34	20131092	21.9	76	7.6	57	12	69	17.25	81.5	8.15	26.4	34.55	81.3	Pass	V. Good
35	20121171	22.4625	58	5.8	60	16	76	19	74.5	7.45	26.4	33.85	81.1125	Pass	V. Good
36	20131024	22.9875	75	7.5	62	17	79	19.75	79.5	7.95	22.5	30.45	80.6875	Pass	V. Good
37	20121146	22.3125	71	7.1	54	14	68	17	81.25	8.125	26.1	34.225	80.6375	Pass	V. Good
38	20131054	22.1125	62.3333	6.23333	55	16	71	17.75	73.25	7.325	27	34.325	80.4208	Pass	V. Good
39	20131067	22.05	75	7.5	64	13	77	19.25	78.75	7.875	23.7	31.575	80.375	Pass	V. Good
40	20131027	22.6275	65	6.5	58	16	74	18.5	80.75	8.075	24.6	32.675	80.3025	Pass	V. Good
41	20131104	21.92	67.6667	6.76667	53	18	71	17.75	81	8.1	25.5	33.6	80.0367	Pass	V. Good
42	20131026	23.065	71.3333	7.13333	57	16	73	18.25	75	7.5	24	31.5	79.9483	Pass	V. Good
43	20121124	22.6	55	5.5	64	16	80	20	80.25	8.025	23.7	31.725	79.825	Pass	V. Good
44	20131010	21.3025	74.6667	7.46667	52	16	68	17	85	8.5	25.5	34	79.7692	Pass	V. Good
45	20131074	22.0275	76.3333	7.63333	58	14	72	18	83.75	8.375	23.4	31.775	79.4358	Pass	V. Good
46	20121123	22.05	71.3333	7.13333	56	15	71	17.75	75.75	7.575	24.75	32.325	79.2583	Pass	V. Good
47	20121162	21.8825	62.3333	6.23333	55	17	72	18	74.5	7.45	25.5	32.95	79.0658	Pass	V. Good
48	20121148	22.635	61.6667	6.16667	57	13	70	17.5	72.25	7.225	25.5	32.725	79.0267	Pass	V. Good
49	20131015	22.2025	73	7.3	64	18	82	20.5	78.5	7.85	21	28.85	78.8525	Pass	V. Good
50	20131062	22.7825	71.3333	7.13333	54	14	68	17	78.75	7.875	24	31.875	78.7908	Pass	V. Good
51	20131110	21.53	59	5.9	59	10	69	17.25	76	7.6	26.1	33.7	78.38	Pass	V. Good
52	20121137	22.35	63.6667	6.36667	54	16	70	17.5	66.25	6.625	25.5	32.125	78.3417	Pass	V. Good
53	20121121	22.3125	62	6.2	52	16	68	17	79	7.9	24.9	32.8	78.3125	Pass	V. Good
54	20121129	21.8975	70.6667	7.06667	52	16	68	17	81.75	8.175	24	32.175	78.1392	Pass	V. Good
55	20131073	23.15	66.6667	6.66667	56	13	69	17.25	82	8.2	22.5	30.7	77.7667	Pass	V. Good
56	20131039	21.9625	57.6667	5.76667	56	16	72	18	77.5	7.75	24	31.75	77.4792	Pass	V. Good
57	20121159	22.365	67.6667	6.76667	55	16	71	17.75	77.5	7.75	22.5	30.25	77.1317	Pass	V. Good
58	20131068	20.935	74.6667	7.46667	60	14	74	18.5	76	7.6	22.5	30.1	77.0017	Pass	V. Good
59	20131095	22.7225	71.3333	7.13333	56	12	68	17	69.5	6.95	23.1	30.05	76.9058	Pass	V. Good
60	20121334	21.715	74.6667	7.46667	53	7	60	15	80.75	8.075	24	32.075	76.2567	Pass	V. Good
61	20131066	21.455	62	6.2	51	9	60	15	70	7	26.1	33.1	75.755	Pass	V. Good
62	20131079	22.345	45	4.5	46	13	59	14.75	71.25	7.125	27	34.125	75.72	Pass	V. Good
63	20121006	23.0575	66.6667	6.66667	54	7	61	15.25	76.75	7.675	22.5	30.175	75.1492	Pass	V. Good
64	20131070	22.2825	64.6667	6.46667	49	16	65	16.25	85	8.5	21.6	30.1	75.0992	Pass	V. Good
65	20131001	21.2825	58	5.8	49	12	61	15.25	74.75	7.475	24.6	32.075	74.4075	Pass	Good
66	20131072	20.6225	62.6667	6.26667	48	8	56	14	70.5	7.05	26.4	33.45	74.3392	Pass	Good
67	20121174	22.03	50	5	55	16	71	17.75	71	7.1	22.2	29.3	74.08	Pass	Good
68	20121103	21.8025	50.6667	5.06667	49	7	56	14	72.75	7.275	25.8	33.075	73.9442	Pass	Good
69	20131025	22.7325	50.3333	5.03333	50	11	61	15.25	64.5	6.45	24	30.45	73.4658	Pass	Good
70	20111147	20.85	67.3333	6.73333	53	12	65	16.25	69.75	6.975	22.5	29.475	73.3083	Pass	Good
71	20111018	22.005	63.6667	6.36667	46	11	57	14.25	72.25	7.225	23.4	30.625	73.2467	Pass	Good
72	20121130	22.2925	64.6667	6.46667	60	11	71	17.75	70.5	7.05	19.5	26.55	73.0592	Pass	Good
73	20131004	22.29	52.6667	5.26667	59	15	74	18.5	75	7.5	19.5	27	73.0567	Pass	Good
74	20121153	22.0525	57	5.7	48	9	57	14.25	66.75	6.675	24	30.675	72.6775	Pass	Good
75	20131011	22.5525	54.3333	5.43333	46	14	60	15	71.5	7.15	22.5	29.65	72.6358	Pass	Good
76	20131071	21.4925	54.6667	5.46667	55	17	72	18	68.5	6.85	20.4	27.25	72.2092	Pass	Good
77	20121001	22.735	50	5	53	12	65	16.25	70.5	7.05	21	28.05	72.035	Pass	Good
78	20121067	21.2025	40	4	41	14	55	13.75	72.5	7.25	24	31.25	70.2025	Pass	Good
79	20121169	22.36	57.3333	5.73333	52	9	61	15.25	68.25	6.825	19.8	26.625	69.9683	Pass	Good
80	20131078	22.605	45.6667	4.56667	50	13	63	15.75	75.5	7.55	19.2	26.75	69.6717	Pass	Good
81	20131007	21.56	58.3333	5.83333	43	15	58	14.5	67.25	6.725	21	27.725	69.6183	Pass	Good
82	20131052	21.9975	60.6667	6.06667	48	13	61	15.25	63.5	6.35	18	24.35	67.6642	Pass	Good
83	20111135	19.9775	35.6667	3.56667	48	12	60	15	64	6.4	22.5	28.9	67.4442	Pass	Good
84	20121070	21.215	29.6667	2.96667	34	11	45	11.25	63.25	6.325	25.5	31.825	67.2567	Pass	Good
85	20131050	20.2825	0	0	38	10	48	12	0	0	0	0	32.2825	Fail	Fail

## Sheet: April 2019
*** YEAR 6 ***
End of Rotation Examination Results: DEPARTMENT OF SURGERY
Academic Year 2018/2019 (Apil 2019)
No.	Student ID#	Clerkship	SAQ		MCQ				OSCE		Clinical	OSCE + Clinical	Total	Total Grade
		0.25	1	0.1	0.2	0.8	1	0.25	1	0.1	0.3	0.4	1
1	20121114	23.7937	87.6667	8.76667	18	71	89	22.25	91.5	9.15	27	36.15	90.9604	Excellent
2	20131009	22.2312	91.3333	9.13333	20	72	92	23	93	9.3	27	36.3	90.6646	Excellent
3	20131043	22.6969	83.6667	8.36667	20	68	88	22	89.5	8.95	27	35.95	89.0135	Excellent
4	20121163	21.7969	83.6667	8.36667	19	66	85	21.25	89.5	8.95	28.5	37.45	88.8635	Excellent
5	20121168	22.8125	81.6667	8.16667	18	63	81	20.25	87.75	8.775	28.5	37.275	88.5042	Excellent
6	20131033	22.1187	78.6667	7.86667	19	70	89	22.25	81.5	8.15	27	35.15	87.3854	Excellent
7	20131035	23.0281	86.6667	8.66667	18	60	78	19.5	86.5	8.65	27	35.65	86.8448	Excellent
8	20131084	22.6969	79.3333	7.93333	16	63	79	19.75	90	9	27	36	86.3802	Excellent
9	20131081	22.35	84.3333	8.43333	13	66	79	19.75	81.5	8.15	27	35.15	85.6833	Excellent
10	20131022	20.8406	82.3333	8.23333	18	65	83	20.75	85.75	8.575	27	35.575	85.399	Excellent
11	20121122	22.7812	79	7.9	18	66	84	21	81.5	8.15	25.2	33.35	85.0312	Excellent
12	20121151	21.8781	81	8.1	20	70	90	22.5	83.5	8.35	24	32.35	84.8281	V. Good
13	20131019	22.2906	76.3333	7.63333	14	59	73	18.25	77.5	7.75	28.5	36.25	84.424	V. Good
14	20131101	22.5687	66.3333	6.63333	18	63	81	20.25	77	7.7	27	34.7	84.1521	V. Good
15	20131047	22.9375	73.6667	7.36667	19	60	79	19.75	83.5	8.35	25.2	33.55	83.6042	V. Good
16	20131017	22.1	75.3333	7.53333	15	56	71	17.75	86	8.6	27	35.6	82.9833	V. Good
17	20121150	22.475	74.3333	7.43333	17	66	83	20.75	76.75	7.675	24.6	32.275	82.9333	V. Good
18	20131046	20.7937	78.6667	7.86667	18	57	75	18.75	79	7.9	27	34.9	82.3104	V. Good
19	20131029	21.0719	77.6667	7.76667	15	59	74	18.5	77.75	7.775	27	34.775	82.1135	V. Good
20	20131030	22.5906	73	7.3	16	61	77	19.25	81.25	8.125	24.6	32.725	81.8656	V. Good
21	20121136	20.7188	78.6667	7.86667	17	62	79	19.75	78	7.8	25.5	33.3	81.6354	V. Good
22	20131059	21.1562	70.3333	7.03333	18	65	83	20.75	75.75	7.575	24.6	32.175	81.1146	V. Good
23	20131032	20.7531	79.6667	7.96667	14	59	73	18.25	85	8.5	25.5	34	80.9698	V. Good
24	20131037	22.5406	66.3333	6.63333	17	62	79	19.75	86.25	8.625	22.5	31.125	80.049	V. Good
25	20121005	21.6094	69.3333	6.93333	17	53	70	17.5	81.5	8.15	25.5	33.65	79.6927	V. Good
26	20131045	22.3156	69	6.9	19	57	76	19	83.25	8.325	22.5	30.825	79.0406	V. Good
27	20131082	20.9281	55.3333	5.53333	12	60	72	18	75.5	7.55	27	34.55	79.0115	V. Good
28	20121132	20.1531	82.3333	8.23333	18	57	75	18.75	84.25	8.425	23.4	31.825	78.9615	V. Good
29	20121127	21.9313	64	6.4	14	52	66	16.5	82.5	8.25	25.5	33.75	78.5813	V. Good
30	20131091	21.0656	64	6.4	15	60	75	18.75	83	8.3	24	32.3	78.5156	V. Good
31	20121117	21.1219	65.3333	6.53333	15	54	69	17.25	79.75	7.975	25.5	33.475	78.3802	V. Good
32	20131003	20.2969	68	6.8	13	52	65	16.25	74.75	7.475	27	34.475	77.8219	V. Good
33	20131036	21.8313	64	6.4	16	52	68	17	85.25	8.525	24	32.525	77.7562	V. Good
34	20131053	20.5063	73.6667	7.36667	20	55	75	18.75	77	7.7	23.4	31.1	77.7229	V. Good
35	20121296	21.1281	48.3333	4.83333	19	49	68	17	73	7.3	27	34.3	77.2615	V. Good
36	20121173	19.675	59	5.9	15	53	68	17	75.25	7.525	27	34.525	77.1	V. Good
37	20131057	21.3031	67	6.7	14	56	70	17.5	75.5	7.55	24	31.55	77.0531	V. Good
38	20131337	20.3438	60.3333	6.03333	17	45	62	15.5	80.5	8.05	27	35.05	76.9271	V. Good
39	20131065	22.4031	51	5.1	15	50	65	16.25	74.5	7.45	25.5	32.95	76.7031	V. Good
40	20131097	20.7781	63.6667	6.36667	16	57	73	18.25	70.5	7.05	24	31.05	76.4448	V. Good
41	20121172	21.0375	57	5.7	15	49	64	16	71.75	7.175	26.4	33.575	76.3125	V. Good
42	20121133	21.0156	70	7	16	49	65	16.25	77	7.7	24	31.7	75.9656	V. Good
43	20131213	20.3656	57	5.7	17	47	64	16	67.5	6.75	27	33.75	75.8156	V. Good
44	20131005	19.925	79	7.9	17	54	71	17.75	75.5	7.55	22.2	29.75	75.325	V. Good
45	20121131	20.3031	64.6667	6.46667	17	55	72	18	78.75	7.875	22.5	30.375	75.1448	V. Good
46	20131098	19.95	65.3333	6.53333	15	52	67	16.75	78.75	7.875	24	31.875	75.1083	V. Good
47	20121147	20.3575	73.6667	7.36667	13	53	66	16.5	77.75	7.775	23.1	30.875	75.0992	V. Good
48	20131042	21.8	40.6667	4.06667	13	52	65	16.25	73.5	7.35	25.5	32.85	74.9667	Good
49	20121157	20.8406	53.6667	5.36667	11	48	59	14.75	69.5	6.95	27	33.95	74.9073	Good
50	20121155	20.9062	61.3333	6.13333	15	56	71	17.75	73.25	7.325	22.5	29.825	74.6146	Good
51	20121286	20.3281	59.3333	5.93333	11	43	54	13.5	80.25	8.025	26.4	34.425	74.1865	Good
52	20121139	21.3125	67	6.7	13	45	58	14.5	71.5	7.15	24.45	31.6	74.1125	Good
53	20111128	22.4187	60.3333	6.03333	9	44	53	13.25	68	6.8	25.5	32.3	74.0021	Good
54	20121140	21.7	64	6.4	12	39	51	12.75	74.25	7.425	25.5	32.925	73.775	Good
55	20131089	22.0406	58	5.8	13	47	60	15	73.25	7.325	23.4	30.725	73.5656	Good
56	20121066	22.2156	50	5	13	42	55	13.75	69.25	6.925	25.5	32.425	73.3906	Good
57	20131023	19.8406	67.3333	6.73333	15	47	62	15.5	78.5	7.85	23.4	31.25	73.324	Good
58	20121093	20.4688	59	5.9	16	45	61	15.25	76	7.6	24	31.6	73.2188	Good
59	20131085	19.85	59	5.9	16	54	70	17.5	73.25	7.325	22.5	29.825	73.075	Good
60	20121165	22.7812	65	6.5	12	44	56	14	71.75	7.175	22.5	29.675	72.9562	Good
61	20121128	21.4781	55	5.5	15	47	62	15.5	63.25	6.325	24	30.325	72.8031	Good
62	20131112	21.0719	53.3333	5.33333	10	42	52	13	59.5	5.95	27	32.95	72.3552	Good
63	20131044	21.6625	56.3333	5.63333	13	43	56	14	67.5	6.75	24	30.75	72.0458	Good
64	20121289	20.0094	41.6667	4.16667	12	43	55	13.75	68.5	6.85	27	33.85	71.776	Good
65	20121110	20.9406	61.6667	6.16667	14	52	66	16.5	71.25	7.125	21	28.125	71.7323	Good
66	20131040	19.875	42.3333	4.23333	11	43	54	13.5	70.5	7.05	27	34.05	71.6583	Good
67	20131051	20.85	62.6667	6.26667	4	45	49	12.25	67	6.7	25.5	32.2	71.5667	Good
68	20131204	19.1969	63.3333	6.33333	14	51	65	16.25	72.75	7.275	22.5	29.775	71.5552	Good
69	20131028	22.2594	55.3333	5.53333	16	44	60	15	70.75	7.075	21.6	28.675	71.4677	Good
70	20121037	22.1	52.6667	5.26667	9	44	53	13.25	65.5	6.55	24	30.55	71.1667	Good
71	20121158	21.25	59	5.9	12	47	59	14.75	69.75	6.975	22.2	29.175	71.075	Good
72	20131088	20.6	55.6667	5.56667	15	54	69	17.25	77.5	7.75	19.5	27.25	70.6667	Good
73	20111078	20.9531	50.6667	5.06667	10	45	55	13.75	60.25	6.025	24	30.025	69.7948	Good
74	20121118	20.4781	54.6667	5.46667	11	40	51	12.75	63.75	6.375	24	30.375	69.0698	Good
75	20121065	19.9156	61.3333	6.13333	16	46	62	15.5	69	6.9	20.4	27.3	68.849	Good
76	20131064	20.2812	61	6.1	14	52	66	16.5	63.5	6.35	19.2	25.55	68.4313	Good
77	20121134	20.375	54	5.4	10	51	61	15.25	63	6.3	21	27.3	68.325	Good
78	20131063	20.1875	35.3333	3.53333	13	43	56	14	63	6.3	24	30.3	68.0208	Good
79	20101137	20.0031	46.6667	4.66667	13	47	60	15	71.5	7.15	21	28.15	67.8198	Good
80	20131096	20.6156	47.6667	4.76667	8	32	40	10	66.5	6.65	25.5	32.15	67.5323	Good
81	20121045	19.9406	56.3333	5.63333	11	33	44	11	62.5	6.25	24.6	30.85	67.424	Good
82	20121062	20.45	46	4.6	13	46	59	14.75	59	5.9	21	26.9	66.7	Good
83	20101143	20.2969	61	6.1	6	48	54	13.5	71.25	7.125	19.5	26.625	66.5219	Good
84	20121298	19.7156	46.3333	4.63333	8	47	55	13.75	66	6.6	21	27.6	65.699	Good
85	20121287	20.6781	45.6667	4.56667	11	47	58	14.5	63.75	6.375	19.5	25.875	65.6198	Good
86	20121285	20.6313	45.6667	4.56667	11	42	53	13.25	63.75	6.375	19.5	25.875	64.3229	Fair
87	20131050	20.28	16.3333	1.63333	6	37	43	10.75	59.75	5.975	25.5	31.475	64.1383	Fair
88	20121115	20.3406	45.6667	4.56667	8	34	42	10.5	55	5.5	22.5	28	63.4073	Fair
89	20131055	19.825	3	0.3	10	33	43	10.75	29	2.9	0	2.9	33.775	Fail
90	20121077	19.2344	32	3.2	7	31	38	9.5	0	0	0	0	31.9344	Fail

## Sheet: December 2019
*** YEAR 6 ***
End of Rotation Examination Results: DEPARTMENT OF SURGERY
Academic Year 2019/2020 (Dec 2019)
No.	Student ID#	Clerk ship	SAQ		MCQ				OSCE		Clinical	OSCE + Clinical	Total	Decision	Total Grade
		0.25	1	0.1	0.8	0.2	1	0.25	1	0.1	0.3	0.4	1
1	20141101	23.0062	86.6667	8.66667	70	18	88	22	86.4167	8.64167	27	35.6417	89.3146	Pass	Excellent
2	20141029	22.7937	73.3333	7.33333	70	17	87	21.75	85	8.5	27.9	36.4	88.2771	Pass	Excellent
3	20141097	22.6438	73.3333	7.33333	74	17	91	22.75	85.75	8.575	25.5	34.075	86.8021	Pass	Excellent
4	20141075	22.0938	81.6667	8.16667	68	19	87	21.75	89	8.9	25.5	34.4	86.4104	Pass	Excellent
5	20141061	22.2906	72	7.2	70	16	86	21.5	77.6667	7.76667	27	34.7667	85.7573	Pass	Excellent
6	20141120	22.1719	68	6.8	65	20	85	21.25	85.1667	8.51667	27	35.5167	85.7385	Pass	Excellent
7	20141102	21.2094	62.3333	6.23333	66	19	85	21.25	74.5	7.45	28.5	35.95	84.6427	Pass	V. Good
8	20141108	22.75	63.6667	6.36667	61	18	79	19.75	82.75	8.275	27	35.275	84.1417	Pass	V. Good
9	20141017	22.4531	64.3333	6.43333	63	18	81	20.25	87.25	8.725	26.25	34.975	84.1115	Pass	V. Good
10	20141076	22.8375	68.6667	6.86667	68	19	87	21.75	82.25	8.225	24	32.225	83.6792	Pass	V. Good
11	20131124	22.7625	69.6667	6.96667	63	17	80	20	80.75	8.075	25.5	33.575	83.3042	Pass	V. Good
12	20141022	22.625	62.6667	6.26667	62	16	78	19.5	77.25	7.725	27	34.725	83.1167	Pass	V. Good
13	20141086	21.7938	54	5.4	64	18	82	20.5	78	7.8	27	34.8	82.4938	Pass	V. Good
14	20141115	20.5188	60	6	60	15	75	18.75	80.1667	8.01667	28.5	36.5167	81.7854	Pass	V. Good
15	20131122	22.075	68.6667	6.86667	64	18	82	20.5	81	8.1	24	32.1	81.5417	Pass	V. Good
16	20141078	22.575	63.3333	6.33333	59	15	74	18.5	79.75	7.975	25.5	33.475	80.8833	Pass	V. Good
17	20141033	22.4187	66	6.6	62	17	79	19.75	79.75	7.975	24	31.975	80.7438	Pass	V. Good
18	20141090	22.3031	76.6667	7.66667	70	17	87	21.75	79.6667	7.96667	21	28.9667	80.6865	Pass	V. Good
19	20141094	20.9625	83	8.3	59	18	77	19.25	80.9167	8.09167	24	32.0917	80.6042	Pass	V. Good
20	20141092	21.6406	66.6667	6.66667	67	17	84	21	77.25	7.725	23.4	31.125	80.4323	Pass	V. Good
21	20131211	22.0938	66.3333	6.63333	56	17	73	18.25	78	7.8	25.5	33.3	80.2771	Pass	V. Good
22	20141019	22.125	67	6.7	70	18	88	22	80.75	8.075	21	29.075	79.9	Pass	V. Good
23	20141021	22.3406	43.6667	4.36667	58	18	76	19	71.25	7.125	27	34.125	79.8323	Pass	V. Good
24	20141093	20.0437	64.6667	6.46667	57	16	73	18.25	77.25	7.725	27	34.725	79.4854	Pass	V. Good
25	20131132	21.0625	63.6667	6.36667	59	17	76	19	74.75	7.475	25.5	32.975	79.4042	Pass	V. Good
26	20141038	21.9563	52	5.2	57	15	72	18	70.9167	7.09167	27	34.0917	79.2479	Pass	V. Good
27	20141084	22.175	62.3333	6.23333	60	19	79	19.75	66.0833	6.60833	24	30.6083	78.7667	Pass	V. Good
28	20141054	22.5219	59	5.9	56	13	69	17.25	75.6667	7.56667	25.5	33.0667	78.7385	Pass	V. Good
29	20121309	21.7469	57	5.7	56	11	67	16.75	75	7.5	27	34.5	78.6969	Pass	V. Good
30	20131183	21.6812	56.6667	5.66667	62	20	82	20.5	82	8.2	22.5	30.7	78.5479	Pass	V. Good
31	20121135	21.5813	52.6667	5.26667	59	19	78	19.5	66.5	6.65	25.5	32.15	78.4979	Pass	V. Good
32	20131201	22.6969	54	5.4	62	17	79	19.75	63	6.3	24	30.3	78.1469	Pass	V. Good
33	20141104	22.35	65	6.5	52	13	65	16.25	71.6667	7.16667	25.5	32.6667	77.7667	Pass	V. Good
34	20141069	21.4781	57.3333	5.73333	60	18	78	19.5	76.5	7.65	23.1	30.75	77.4615	Pass	V. Good
35	20141024	20.7	59.3333	5.93333	53	18	71	17.75	75.75	7.575	25.5	33.075	77.4583	Pass	V. Good
36	20141114	20.4125	58	5.8	52	15	67	16.75	79.75	7.975	26.4	34.375	77.3375	Pass	V. Good
37	20141023	22.3219	60.3333	6.03333	55	19	74	18.5	80.75	8.075	21.9	29.975	76.8302	Pass	V. Good
38	20141067	22.5719	52.6667	5.26667	55	14	69	17.25	77.25	7.725	24	31.725	76.8135	Pass	V. Good
39	20141081	21.6219	61	6.1	63	17	80	20	80.3333	8.03333	21	29.0333	76.7552	Pass	V. Good
40	20141051	20.4344	59.3333	5.93333	58	16	74	18.5	77.6667	7.76667	24	31.7667	76.6344	Pass	V. Good
41	20141026	20.1562	70.6667	7.06667	61	18	79	19.75	79.9167	7.99167	21.6	29.5917	76.5646	Pass	V. Good
42	20111160	21.1031	61.3333	6.13333	54	18	72	18	81.5	8.15	22.5	30.65	75.8865	Pass	V. Good
43	20141064	19.6562	61.6667	6.16667	66	16	82	20.5	79.4167	7.94167	21	28.9417	75.2646	Pass	V. Good
44	20141085	22.2906	61.3333	6.13333	51	16	67	16.75	72.75	7.275	22.8	30.075	75.249	Pass	V. Good
45	20141045	20.0156	45.6667	4.56667	57	16	73	18.25	68.5833	6.85833	25.5	32.3583	75.1906	Pass	V. Good
46	20141095	20.4781	64	6.4	55	14	69	17.25	81.5	8.15	22.8	30.95	75.0781	Pass	V. Good
47	20141068	20.6062	55.3333	5.53333	51	17	68	17	62.75	6.275	25.5	31.775	74.9146	Pass	Good
48	20141042	20.3125	64.6667	6.46667	43	16	59	14.75	68.5833	6.85833	26.25	33.1083	74.6375	Pass	Good
49	20131166	20.8344	74.6667	7.46667	61	19	80	20	64.75	6.475	19.5	25.975	74.276	Pass	Good
50	20141074	20.7656	54.3333	5.43333	58	17	75	18.75	74.25	7.425	21.9	29.325	74.274	Pass	Good
51	20141016	19.8813	74.3333	7.43333	50	19	69	17.25	72.5833	7.25833	22.2	29.4583	74.0229	Pass	Good
52	20131021	21.9187	60.6667	6.06667	59	14	73	18.25	80.5	8.05	19.5	27.55	73.7854	Pass	Good
53	20131118	21.0469	43	4.3	57	15	72	18	62.9167	6.29167	23.4	29.6917	73.0385	Pass	Good
54	20141037	19.5625	61	6.1	46	19	65	16.25	71	7.1	24	31.1	73.0125	Pass	Good
55	20111084	22.525	53.3333	5.33333	56	16	72	18	61.4167	6.14167	21	27.1417	73	Pass	Good
56	20141008	21.3438	58.3333	5.83333	54	16	70	17.5	65.0833	6.50833	21	27.5083	72.1854	Pass	Good
57	20141041	19.8044	50.3333	5.03333	58	15	73	18.25	64.25	6.425	22.5	28.925	72.0127	Pass	Good
58	20141077	21.2469	52.3333	5.23333	52	16	68	17	70.4167	7.04167	21	28.0417	71.5219	Pass	Good
59	20141009	20.3625	44	4.4	43	14	57	14.25	67.3333	6.73333	25.5	32.2333	71.2458	Pass	Good
60	20131184	21.0956	58.6667	5.86667	45	13	58	14.5	55.25	5.525	24	29.525	70.9873	Pass	Good
61	20121161	21.4469	32	3.2	50	10	60	15	57	5.7	25.5	31.2	70.8469	Pass	Good
62	20141058	21.4688	46.3333	4.63333	48	13	61	15.25	53.6667	5.36667	23.4	28.7667	70.1188	Pass	Good
63	20141106	20.525	46.3333	4.63333	55	17	72	18	55.3333	5.53333	21	26.5333	69.6917	Pass	Good
64	20131215	21.6125	53.3333	5.33333	56	14	70	17.5	69.75	6.975	18	24.975	69.4208	Pass	Good
65	20141062	21.8375	46.3333	4.63333	47	12	59	14.75	65	6.5	21	27.5	68.7208	Pass	Good
66	20141103	19.7812	59.3333	5.93333	49	13	62	15.5	74.5	7.45	18.9	26.35	67.5646	Pass	Good
67	20141124	19.4563	59	5.9	49	13	62	15.5	68.6667	6.86667	19.65	26.5167	67.3729	Pass	Good
68	20141047	19.5938	46.6667	4.66667	47	14	61	15.25	67.5	6.75	21	27.75	67.2604	Pass	Good
69	20131188	20.7094	36	3.6	49	17	66	16.5	70.75	7.075	18	25.075	65.8844	Pass	Good
70	20141070	20.0094	55	5.5	50	14	64	16	61	6.1	18	24.1	65.6094	Pass	Good
71	20141118	19.6062	51.3333	5.13333	41	14	55	13.75	59	5.9	21	26.9	65.3896	Pass	Good
72	20131119	20.3969	39.3333	3.93333	38	12	50	12.5	59.5	5.95	21	26.95	63.7802	Pass	Fair
73	20131205	18.2413	30.6667	3.06667	43	11	54	13.5	46.8333	4.68333	24	28.6833	63.4913	Pass	Fair
74	20131193	18.3113	37.3333	3.73333	33	7	40	10	35.0833	3.50833	21	24.5083	56.5529	Pass	Fail
75	20141014	22.55	70	7	62	19	81	20.25	0	0	0	0	49.8	Fail	Fail
76	20141116	22.7688	0	0	20	0	20	5	62.3333	6.23333	0	6.23333	34.0021	Fail	incomplete

## Sheet: June 2020
No.	Student ID	Clerkship 25%	MCQ 100%	MCQ 35%	OSCE (clusters) 100%	osce+1.7	OSCE (clusters) 15%	Viva 100%	Viva 25%	Viva +OSCE	Total	Toatal Grade
1	20131130	21.825	98.3333	34.4167	91.6667	93.3667	14.005	95	23.75	37.755	93.9967	Excellent
2	20141082	23.325	98.3333	34.4167	90	91.7	13.755	90	22.5	36.255	93.9967	Excellent
3	20141087	22.5375	95	33.25	93.3333	95.0333	14.255	95	23.75	38.005	93.7925	Excellent
4	20141032	23.1625	93.3333	32.6667	88.3333	90.0333	13.505	95	23.75	37.255	93.0841	Excellent
5	20141083	23.325	96.6667	33.8333	85	86.7	13.005	90	22.5	35.505	92.6633	Excellent
6	20141112	22.75	91.6667	32.0833	91.6667	93.3667	14.005	95	23.75	37.755	92.5884	Excellent
7	20141013	23.5	91.6667	32.0833	85	86.7	13.005	95	23.75	36.755	92.3383	Excellent
8	20141139	23.15	90	31.5	88.3333	90.0333	13.505	95	23.75	37.255	91.905	Excellent
9	20141035	23.25	91.6667	32.0833	88.3333	90.0333	13.505	90	22.5	36.005	91.3383	Excellent
10	20141098	22.3875	88.3333	30.9167	85	86.7	13.005	95	23.75	36.755	90.0592	Excellent
11	20141027	23.0875	88.3333	30.9167	80	81.7	12.255	95	23.75	36.005	90.0092	Excellent
12	20141079	22.525	93.3333	32.6667	88.3333	90.0333	13.505	85	21.25	34.755	89.9466	Excellent
13	20141046	21.8125	90	31.5	83.3333	85.0333	12.755	95	23.75	36.505	89.8175	Excellent
14	20141012	21.9625	91.6667	32.0833	86.6667	88.3667	13.255	90	22.5	35.755	89.8008	Excellent
15	20141080	23.3875	83.3333	29.1667	86.6667	88.3667	13.255	95	23.75	37.005	89.5592	Excellent
16	20141014	22.55	91.6667	32.0833	80	81.7	12.255	90	22.5	34.755	89.3883	Excellent
17	20141059	22.85	88.3333	30.9167	85	86.7	13.005	90	22.5	35.505	89.2717	Excellent
18	20121152	22.525	90	31.5	81.6667	83.3667	12.505	90	22.5	35.005	89.03	Excellent
19	20141025	22.5	91.6667	32.0833	78.3333	80.0333	12.005	85	21.25	33.255	87.8383	Excellent
20	20131191	21.3875	90	31.5	80	81.7	12.255	90	22.5	34.755	87.6425	Excellent
21	20141216	22.2875	91.6667	32.0833	78.3333	80.0333	12.005	85	21.25	33.255	87.6258	Excellent
22	20141060	23.0875	83.3333	29.1667	75	76.7	11.505	95	23.75	35.255	87.5092	Excellent
23	20141010	22.125	88.3333	30.9167	85	86.7	13.005	85	21.25	34.255	87.2967	Excellent
24	20141030	21.0875	88.3333	30.9167	88.3333	90.0333	13.505	85	21.25	34.755	86.7591	Excellent
25	20131121	22.7875	88.3333	30.9167	85	86.7	13.005	80	20	33.005	86.7092	Excellent
26	20141028	22.65	88.3333	30.9167	85	86.7	13.005	80	20	33.005	86.5717	Excellent
27	20131352	22.6125	88.3333	30.9167	76.6667	78.3667	11.755	85	21.25	33.005	86.5342	Excellent
28	20131140	20.6125	91.6667	32.0833	90	91.7	13.755	80	20	33.755	86.4508	Excellent
29	20141001	22.225	83.3333	29.1667	80	81.7	12.255	90	22.5	34.755	86.1467	Excellent
30	20141039	22.7625	81.6667	28.5833	80	81.7	12.255	90	22.5	34.755	86.1008	Excellent
31	20131192	22.5	83.3333	29.1667	68.3333	70.0333	10.505	95	23.75	34.255	85.9216	Excellent
32	20131136	22.25	86.6667	30.3333	78.3333	80.0333	12.005	85	21.25	33.255	85.8383	Excellent
33	20141113	22.45	85	29.75	80	81.7	12.255	85	21.25	33.505	85.705	Excellent
34	20141050	22.2375	91.6667	32.0833	81.6667	83.3667	12.505	75	18.75	31.255	85.5759	Excellent
35	20131120	22.4125	86.6667	30.3333	83.3333	85.0333	12.755	80	20	32.755	85.5008	Excellent
36	20141056	21.375	85	29.75	76.6667	78.3667	11.755	90	22.5	34.255	85.38	Excellent
37	20131214	22.9875	83.3333	29.1667	68.3333	70.0333	10.505	90	22.5	33.005	85.1591	Excellent
38	20131209	22.9375	85	29.75	71.6667	73.3667	11.005	85	21.25	32.255	84.9425	V. Good
39	20141034	21.475	88.3333	30.9167	73.3333	75.0333	11.255	85	21.25	32.505	84.8966	V. Good
40	20141004	21.175	93.3333	32.6667	88.3333	90.0333	13.505	70	17.5	31.005	84.8466	V. Good
41	20141100	21.6875	88.3333	30.9167	78.3333	80.0333	12.005	80	20	32.005	84.6091	V. Good
42	20131113	21.6125	81.6667	28.5833	76.6667	78.3667	11.755	90	22.5	34.255	84.4509	V. Good
43	20131123	22.05	85	29.75	63.3333	65.0333	9.75499	90	22.5	32.255	84.055	V. Good
44	20141052	22.7625	76.6667	26.8333	75	76.7	11.505	90	22.5	34.005	83.6008	V. Good
45	20131049	21.5	81.6667	28.5833	71.6667	73.3667	11.005	90	22.5	33.505	83.5884	V. Good
46	20131189	22.85	80	28	65	66.7	10.005	90	22.5	32.505	83.355	V. Good
47	20141089	21.1	88.3333	30.9167	65	66.7	10.005	85	21.25	31.255	83.2717	V. Good
48	20131334	22.2625	81.6667	28.5833	71.6667	73.3667	11.005	85	21.25	32.255	83.1009	V. Good
49	20141031	23	81.6667	28.5833	65	66.7	10.005	85	21.25	31.255	82.8383	V. Good
50	20131208	22.3375	75	26.25	66.6667	68.3667	10.255	95	23.75	34.005	82.5925	V. Good
51	20141011	21.7	85	29.75	73.3333	75.0333	11.255	75	18.75	30.005	81.455	V. Good
52	20131126	22.225	80	28	71.6667	73.3667	11.005	80	20	31.005	81.23	V. Good
53	20121167	20.825	80	28	71.6667	73.3667	11.005	85	21.25	32.255	81.08	V. Good
54	20141116	22.77	75	26.25	58.3333	60.0333	9.005	90	22.5	31.505	80.525	V. Good
55	20141096	22.45	75	26.25	76.6667	78.3667	11.755	80	20	31.755	80.455	V. Good
56	20131133	22.5875	81.6667	28.5833	85	86.7	13.005	65	16.25	29.255	80.4258	V. Good
57	20141173	22.45	80	28	60	61.7	9.255	80	20	29.255	79.705	V. Good
58	20131134	22.3	78.3333	27.4167	55	56.7	8.505	85	21.25	29.755	79.4717	V. Good
59	20121077	19.23	80	28	61.6667	63.3667	9.50501	90	22.5	32.005	79.235	V. Good
60	20131139	22.05	85	29.75	71.6667	73.3667	11.005	65	16.25	27.255	79.055	V. Good
61	20131170	21.4	66.6667	23.3333	68.3333	70.0333	10.505	95	23.75	34.255	78.9883	V. Good
62	20141040	22.2	76.6667	26.8333	71.6667	73.3667	11.005	75	18.75	29.755	78.7883	V. Good
63	20131187	21.925	70	24.5	63.3333	65.0333	9.75499	90	22.5	32.255	78.68	V. Good
64	20131135	21.6375	76.6667	26.8333	81.6667	83.3667	12.505	70	17.5	30.005	78.4758	V. Good
65	20141036	21.5625	75	26.25	51.6667	53.3667	8.00501	90	22.5	30.505	78.3175	V. Good
66	20121315	22.6625	68.3333	23.9167	65	66.7	10.005	85	21.25	31.255	77.8342	V. Good
67	20131333	21.625	68.3333	23.9167	61.6667	63.3667	9.50501	90	22.5	32.005	77.5467	V. Good
68	20131196	21.6375	71.6667	25.0833	55	56.7	8.505	85	21.25	29.755	76.4758	V. Good
69	20141048	21.15	65	22.75	70	71.7	10.755	85	21.25	32.005	75.905	V. Good
70	20141055	21.25	71.6667	25.0833	60	61.7	9.255	80	20	29.255	75.5883	V. Good
71	20131086	21.875	73.3333	25.6667	75	76.7	11.505	65	16.25	27.755	75.2967	V. Good
72	20121294	21.6625	71.6667	25.0833	60	61.7	9.255	75	18.75	28.005	74.7508	Good
73	20141071	21.0875	66.6667	23.3333	66.6667	68.3667	10.255	80	20	30.255	74.6758	Good
74	20131107	20.95	68.3333	23.9167	63.3333	65.0333	9.75499	80	20	29.755	74.6216	Good
75	20131336	22.8125	71.6667	25.0833	66.6667	68.3667	10.255	65	16.25	26.505	74.4009	Good
76	20131117	21.4625	71.6667	25.0833	65	66.7	10.005	70	17.5	27.505	74.0508	Good
77	20141110	20.125	80	28	58.3333	60.0333	9.005	60	15	24.005	72.13	Good
78	20141091	19.15	65	22.75	60	61.7	9.255	80	20	29.255	71.155	Good
79	20141063	20.525	68.3333	23.9167	58.3333	60.0333	9.005	60	15	24.005	68.4467	Good
80	20141117	22.4	43.3333	15.1667	43.3333	45.0333	6.755	85	21.25	28.005	65.5717	Good
81	20131055	19.83	61.6667	21.5833	58.3333	60.0333	9.005	60	15	24.005	65.4183	Good
82	20131131	21.9875	55	19.25	41.6667	43.3667	6.505	70	17.5	24.005	65.2425	Good
83	20131193	18.31	56.6667	19.8333	55	56.7	8.505	65	16.25	24.755	62.8983	Fair
84	20141073	21.375	56.6667	19.8333	50	51.7	7.755	60	15	22.755	63.9633	Fail
85	20141126	19.2125	35	12.25	33.3333	35.0333	5.255	60	15	20.255	51.7175	Fail
86	20141121	22.5	0	0	0	1.7	0.255	0	0	0.255	Absent with valid reason
